# Supplementary material for: Pan-cancer convergence of tumour–immune microenvironment motifs revealed by CyTOF and imaging mass cytometry
Source: Front Immunol. 2025 Oct 6;16:1672312. doi: 10.3389/fimmu.2025.1672312 (PMC12535963; doi:10.3389/fimmu.2025.1672312)
Supplement: Supplementary file 2 [file Table2.xlsx]

## Sheet:  Risk of bias
Study ID	Author (Year)	Tool used	Clear research question	Population defined	Participation rate ≥50%	Outcome measures valid	Blinding of assessors	Confounding controlled	Follow-up sufficient	Statistical analysis appropriate	Confounding	Selection bias	Classification of intervention	Deviations from intervention	Missing data	Outcome measurement	Selective reporting	Patient selection	Index test	Reference standard	Flow and timing	Applicability (selection)	Applicability (index)	Applicability (reference)	Overall rating
1	Gan et al. (2024)	NIH	Yes	Yes	Unclear	Yes	Unclear	Yes	Yes	Yes	N/A	N/A	N/A	N/A	N/A	N/A	N/A	N/A	N/A	N/A	N/A	N/A	N/A	N/A	Moderate
2	Luo et al. (2024)	NIH	Yes	Yes	Unclear	Yes	Unclear	Unclear	Yes	Yes	N/A	N/A	N/A	N/A	N/A	N/A	N/A	N/A	N/A	N/A	N/A	N/A	N/A	N/A	Moderate
3	Panovska et al. (2023)	NIH	Yes	Yes	Unclear	Yes	Unclear	Unclear	Unclear	Yes	N/A	N/A	N/A	N/A	N/A	N/A	N/A	N/A	N/A	N/A	N/A	N/A	N/A	N/A	Moderate
4	Qing et al. (2024)	ROBINS-I	N/A	N/A	N/A	N/A	N/A	N/A	N/A	N/A	High	Moderate	Low	Low	Moderate	Low	Moderate	N/A	N/A	N/A	N/A	N/A	N/A	N/A	High
5	Xiang et al. (2024)	NIH	Yes	Yes	Unclear	Yes	Unclear	Unclear	Unclear	Yes	N/A	N/A	N/A	N/A	N/A	N/A	N/A	N/A	N/A	N/A	N/A	N/A	N/A	N/A	Moderate
6	Edwards et al. (2019)	NIH	Yes	Yes	Unclear	Yes	Unclear	Unclear	Unclear	Yes	N/A	N/A	N/A	N/A	N/A	N/A	N/A	N/A	N/A	N/A	N/A	N/A	N/A	N/A	Moderate
7	Okuma et al. (2024)	ROBINS-I	N/A	N/A	N/A	N/A	N/A	N/A	N/A	N/A	High	Moderate	Low	Low	Low	Low	Moderate	N/A	N/A	N/A	N/A	N/A	N/A	N/A	Moderate
8	Li et al. (2021)	NIH	Yes	Yes	Unclear	Yes	Unclear	Unclear	Unclear	Yes	N/A	N/A	N/A	N/A	N/A	N/A	N/A	N/A	N/A	N/A	N/A	N/A	N/A	N/A	Moderate
9	Zhang et al. (2022)	NIH	Yes	Yes	Unclear	Yes	Unclear	Unclear	Unclear	Yes	N/A	N/A	N/A	N/A	N/A	N/A	N/A	N/A	N/A	N/A	N/A	N/A	N/A	N/A	Moderate
10	Dong et al. (2017)	NIH	Yes	Yes	Unclear	Yes	Unclear	Yes	Yes	Yes	N/A	N/A	N/A	N/A	N/A	N/A	N/A	N/A	N/A	N/A	N/A	N/A	N/A	N/A	Moderate
11	Liu et al. (2023)	NIH	Yes	Yes	Unclear	Yes	Unclear	Unclear	Yes	Yes	N/A	N/A	N/A	N/A	N/A	N/A	N/A	N/A	N/A	N/A	N/A	N/A	N/A	N/A	Moderate
12	Wang et al. (2024)	NIH	Yes	Yes	Unclear	Yes	Unclear	Unclear	Yes	Yes	N/A	N/A	N/A	N/A	N/A	N/A	N/A	N/A	N/A	N/A	N/A	N/A	N/A	N/A	Moderate
13	He et al. (2023)	NIH	Yes	Yes	Unclear	Yes	Unclear	Unclear	Yes	Yes	N/A	N/A	N/A	N/A	N/A	N/A	N/A	N/A	N/A	N/A	N/A	N/A	N/A	N/A	Moderate
14	Davis-Marcisak et al. (2021)	NIH	Yes	Yes	Unclear	Yes	Unclear	Unclear	Unclear	Yes	N/A	N/A	N/A	N/A	N/A	N/A	N/A	N/A	N/A	N/A	N/A	N/A	N/A	N/A	Moderate
15	Subrahmanyam et al. (2018)	NIH	Yes	Yes	Unclear	Yes	Unclear	Unclear	Unclear	Yes	N/A	N/A	N/A	N/A	N/A	N/A	N/A	N/A	N/A	N/A	N/A	N/A	N/A	N/A	Moderate
16	Chauhan et al. (2024)	NIH	Yes	Yes	Unclear	Yes	Unclear	Unclear	Unclear	Yes	N/A	N/A	N/A	N/A	N/A	N/A	N/A	N/A	N/A	N/A	N/A	N/A	N/A	N/A	Moderate
17	Wang et al. (2023)	NIH	Yes	Yes	Unclear	Yes	Unclear	Yes	Yes	Yes	N/A	N/A	N/A	N/A	N/A	N/A	N/A	N/A	N/A	N/A	N/A	N/A	N/A	N/A	Low
18	Sun et al. (2024)	NIH	Yes	Yes	Unclear	Yes	Unclear	Unclear	Yes	Yes	N/A	N/A	N/A	N/A	N/A	N/A	N/A	N/A	N/A	N/A	N/A	N/A	N/A	N/A	Moderate
19	Xiao et al. (2022)	NIH	Yes	Yes	Unclear	Yes	Unclear	Unclear	Unclear	Yes	N/A	N/A	N/A	N/A	N/A	N/A	N/A	N/A	N/A	N/A	N/A	N/A	N/A	N/A	Moderate
20	Lu et al. (2022)	NIH	Yes	Yes	N/A	Yes	N/A	N/A	N/A	Yes	N/A	N/A	N/A	N/A	N/A	N/A	N/A	N/A	N/A	N/A	N/A	N/A	N/A	N/A	Moderate
21	Duault et al. (2021)	NIH	Yes	Yes	Unclear	Yes	Unclear	Unclear	Yes	Yes	N/A	N/A	N/A	N/A	N/A	N/A	N/A	N/A	N/A	N/A	N/A	N/A	N/A	N/A	Moderate
22	Jiang et al. (2021)	QUADAS-2	N/A	N/A	N/A	N/A	N/A	N/A	N/A	N/A	N/A	N/A	N/A	N/A	N/A	N/A	N/A	Moderate	Low	Low	Moderate	Low	Low	Low	Moderate
23	Goshen-Lago et al. (2020)	NIH	Yes	Yes	Unclear	Yes	Unclear	Unclear	Yes	Yes	N/A	N/A	N/A	N/A	N/A	N/A	N/A	N/A	N/A	N/A	N/A	N/A	N/A	N/A	Moderate
24	Thomsen et al. (2023)	NIH	Yes	Yes	Unclear	Yes	Unclear	Unclear	Unclear	Yes	N/A	N/A	N/A	N/A	N/A	N/A	N/A	N/A	N/A	N/A	N/A	N/A	N/A	N/A	Moderate
25	Lu et al. (2024)	NIH	Yes	Yes	Unclear	Yes	Unclear	Unclear	Unclear	Yes	N/A	N/A	N/A	N/A	N/A	N/A	N/A	N/A	N/A	N/A	N/A	N/A	N/A	N/A	Moderate
26	Rodriguez et al. (2024)	NIH	Yes	Yes	Unclear	Yes	Unclear	Unclear	Unclear	Yes	N/A	N/A	N/A	N/A	N/A	N/A	N/A	N/A	N/A	N/A	N/A	N/A	N/A	N/A	Moderate
27	Yoshida et al. (2021)	NIH	Yes	Yes	Unclear	Yes	Unclear	Unclear	Unclear	Yes	N/A	N/A	N/A	N/A	N/A	N/A	N/A	N/A	N/A	N/A	N/A	N/A	N/A	N/A	Moderate
28	Wang et al. (2020)	NIH	Yes	Yes	Unclear	Yes	Unclear	Unclear	Unclear	Yes	N/A	N/A	N/A	N/A	N/A	N/A	N/A	N/A	N/A	N/A	N/A	N/A	N/A	N/A	Moderate
29	Song et al. (2024)	NIH	Yes	Yes	Unclear	Yes	Unclear	Unclear	Unclear	Yes	N/A	N/A	N/A	N/A	N/A	N/A	N/A	N/A	N/A	N/A	N/A	N/A	N/A	N/A	Moderate
30	Nissen et al. (2020)	NIH	Yes	Yes	Unclear	Yes	Unclear	Unclear	Unclear	Yes	N/A	N/A	N/A	N/A	N/A	N/A	N/A	N/A	N/A	N/A	N/A	N/A	N/A	N/A	Moderate
31	Paul et al. (2023)	NIH	Yes	Yes	Yes	Yes	Unclear	Partial	Yes	Yes	Low	Low	NA	NA	Low	Low	Low	Low	NA	NA	NA	Low	Low	Low	Low
32	Tao et al. (2022)	ROBINS-I	Yes	Yes	Yes	Yes	No	Partial	Yes	Yes	Moderate	Low	Low	Low	Moderate	Low	Low	Low	Low	NA	NA	Low	Low	Low	Moderate
33	Ferrant et al. (2021)	NIH	Yes	Yes	Yes	Yes	Unclear	Yes	Yes	Yes	Low	Low	NA	NA	Low	Low	Low	Low	NA	NA	NA	Low	Low	Low	Low
34	Le Gallou et al. (2021)	ROBINS-I	Yes	Yes	Yes	Yes	Unclear	Partial	Yes	Yes	Moderate	Low	Low	Low	Moderate	Low	Low	Low	Low	NA	NA	Low	Low	Low	Moderate
35	Mi et al. (2022)	QUADAS-2	Yes	Yes	Yes	Yes	Unclear	Yes	Yes	Yes	Low	Low	Low	Low	Low	Low	Low	Low	Low	Low	Low	Low	Low	Low	Low
36	Luo et al. (2022)	ROBINS-I	Yes	Yes	Yes	Yes	No	Partial	Yes	Yes	Moderate	Low	Low	Low	Moderate	Low	Low	Low	Low	NA	NA	Low	Low	Low	Moderate
37	Luo et al. (2024)	NIH	Yes	Yes	Yes	Yes	Unclear	Yes	Yes	Yes	Low	Low	NA	NA	Low	Low	Low	Low	NA	NA	NA	Low	Low	Low	Low
38	Rayford et al. (2024)	ROBINS-I	Yes	Yes	Yes	Yes	Unclear	Partial	Yes	Yes	Moderate	Low	Low	Low	Moderate	Low	Low	Low	Low	NA	NA	Low	Low	Low	Moderate
39	Lee et al. (2018)	NIH	Yes	Yes	Yes	Yes	Unclear	Yes	Yes	Yes	Low	Low	NA	NA	Low	Low	Low	Low	Low	NA	NA	Low	Low	Low	Low
40	Ho et al. (2020)	NIH	Yes	Yes	Yes	Yes	Unclear	Yes	Yes	Yes	Low	Low	NA	NA	Low	Low	Low	Low	Low	NA	NA	Low	Low	Low	Low
41	Smith et al., 2017	NIH	Yes	Yes	Yes	Yes	No	Moderate	Yes	Yes	Moderate	Low	N/A	N/A	Low	Low	Low	N/A	N/A	N/A	N/A	N/A	N/A	N/A	Moderate
42	Garcia et al., 2019	ROBINS-I	Yes	Yes	Unclear	Yes	Unclear	Low	Yes	Yes	Low	Moderate	Low	Low	Low	Low	Low	N/A	N/A	N/A	N/A	N/A	N/A	N/A	Low
43	Lee et al., 2020	ROBINS-I	Yes	Yes	Yes	Yes	No	Moderate	Yes	Yes	Moderate	Low	Low	Low	Low	Low	Low	N/A	N/A	N/A	N/A	N/A	N/A	N/A	Moderate
44	Nguyen et al., 2021	ROBINS-I	Yes	Yes	Yes	Yes	Unclear	Low	Yes	Yes	Low	Low	Low	Low	Low	Low	Low	N/A	N/A	N/A	N/A	N/A	N/A	N/A	Low
45	Patel et al., 2022	NIH	Yes	Yes	Yes	Yes	No	Moderate	Yes	Yes	Moderate	Moderate	N/A	N/A	Low	Low	Low	N/A	N/A	N/A	N/A	N/A	N/A	N/A	Moderate
46	Zhou et al., 2020	ROBINS-I	Yes	Yes	Yes	Yes	No	Low	Yes	Yes	Low	Low	Low	Low	Low	Low	Low	N/A	N/A	N/A	N/A	N/A	N/A	N/A	Low
47	Martinez et al., 2018	QUADAS-2	Yes	Yes	Yes	Yes	Unclear	Low	Yes	Yes	Low	Low	N/A	N/A	Low	Low	Low	Low	Low	Low	Low	Low	Low	Low	Low
48	Khan et al., 2021	QUADAS-2	Yes	Yes	Yes	Yes	No	Moderate	Yes	Yes	Moderate	Low	N/A	N/A	Low	Low	Low	Low	Low	Low	Low	Low	Low	Low	Moderate
49	De Vargas Roditi et al., 2022	QUADAS-2	Yes	Yes	Yes	Yes	Unclear	Moderate	Yes	Yes	Low	Low	Low	Low	Low	Low	Low	Low	Low	Low	Low	Low	Low	Low	Low
50	Nair et al., 2020	QUADAS-2	Yes	Yes	Yes	Yes	No	Moderate	Yes	Yes	Moderate	Low	Low	Low	Low	Low	Low	Low	Low	Low	Low	Low	Low	Low	Moderate
51	Martinez-Morilla et al. (2021)	NIH Cohort tool + QUIPS	Yes	Yes	Unclear	Yes	Unclear	Yes	Some concerns	Yes	Low risk	Some concerns	NA	NA	Some concerns	Low risk	Some concerns	NA	NA	NA	NA	NA	NA	NA	Moderate
52	Smelser et al. (2023)	SYRCLE RoB (animal)	Yes	Yes	NA	Yes	No/Unclear	Unclear	Yes	Yes	High risk	Some concerns	Low risk	Unclear	Low risk	Some concerns	Unclear	NA	NA	NA	NA	NA	NA	NA	High
53	Zhang et al. (2024)	PROBAST + narrative RoB	Yes	Partly	NA	Yes	NA	NA	Yes	Yes (overfitting risk)	NA	Some concerns	NA	NA	Unclear	Low risk	Some concerns	NA	NA	NA	NA	Some concerns	Some concerns	NA	Moderate
54	Lu et al. (2020)	Not applicable (preclinical)	Yes	Partly	NA	Yes (lab endpoints)	Unclear	NA	NA	Yes	NA	Some concerns	NA	NA	Unclear	Some concerns	Unclear	NA	NA	NA	NA	NA	NA	NA	Not applicable
55	Figueiredo et al. (2020)	NIH Cohort tool + QUIPS	Yes	Yes	Unclear	Yes	Unclear	No	Some concerns	Some concerns	High risk	Some concerns	NA	NA	Unclear	Low risk	Some concerns	NA	NA	NA	NA	NA	NA	NA	Moderate/High
56	Barsch et al. (2022)	NIH Cohort tool + QUIPS	Yes	Yes	Unclear	Yes	Unclear	Yes	Yes	Yes	Low risk	Some concerns	NA	NA	Low risk	Low risk	Low/Some concerns	NA	NA	NA	NA	NA	NA	NA	Low/Moderate
57	Gide et al. (2019)	NIH Cohort tool + QUIPS	Yes	Yes	Unclear	Yes	Unclear	Some concerns	Yes	Yes	Some concerns	Some concerns	NA	NA	Low risk	Low risk	Some concerns	NA	NA	NA	NA	NA	NA	NA	Moderate
58	Ye et al. (2024)	Hybrid (ROBINS-I + QUADAS-2 + NIH)	Yes	Yes	Yes	Yes	Partial	Yes	Yes	Yes	Low	Low	Low	Low	Low	Low	Low	Low	Low	Low	Low	Low	Low	Low	Low
59	Mer et al. (2021)	Hybrid (ROBINS-I + QUADAS-2 + NIH)	Yes	Yes	Yes	Yes	Partial	Yes	Yes	Yes	Low	Low	Low	Low	Low	Low	Low	Low	Low	Low	Low	Low	Low	Low	Low
60	Abdulrahman et al. (2022)	Hybrid (ROBINS-I + QUADAS-2 + NIH)	Yes	Yes	Yes	Yes	Partial	Yes	Yes	Yes	Low	Low	Low	Low	Low	Low	Low	Low	Low	Low	Low	Low	Low	Low	Low
61	Sun et al. (2023)	Hybrid (NIH / ROBINS-I / QUADAS-2)	Yes	Yes	Yes	Yes	Not reported	Partial	Yes	Yes	Moderate	Low	Low	Low	Low	Low	Low	Low	Low	N/A	Low	Low	Low	Low	Moderate
